# Supplementary material for: Insulin/IGF and sex hormone axes in human endometrium and associations with endometrial cancer risk factors
Source: Cancer Causes Control. 2016 Apr 28;27:737–48. doi: 10.1007/s10552-016-0751-4 (PMC4870288; doi:10.1007/s10552-016-0751-4)
Supplement: Supplementary file 2 — Supplementary material 2 (XLSX 45 kb) [file 10552_2016_751_MOESM2_ESM.xlsx]

## Sheet: IHC_by_BMI
Table. Immunohistochemical staining according to BMI (split at median, 28.3) in normal endometrial tissues (premenopausal only)
	BMI <28.3 kg/m2 (N=36a)				BMI ≥28.3 kg/m2 (N=41a)
Stain	Total, nb	Positivec, n	Positivec, %	Missingd, n	Total, nb	Positivec, n	Positivec, %	Missingd, n	P-valuee
ER_gl_n	29	20	68.9655	7	29	12	41.3793	12	0.0636381
ER_st_n	29	10	34.4828	7	29	9	31.0345	12	1
IGF1R_gl_c	29	26	89.6552	7	33	28	84.8485	8	0.712552
IGF1R_gl_n	29	5	17.2414	7	33	4	12.1212	8	0.722133
IGF1R_st_c	29	9	31.0345	7	33	6	18.1818	8	0.373189
IGF1R_st_n	29	6	20.6897	7	33	5	15.1515	8	0.741222
IR_gl_c	32	19	59.375	4	34	19	55.8824	7	0.807761
IR_gl_n	32	28	87.5	4	34	29	85.2941	7	1
IR_st_c	32	7	21.875	4	34	10	29.4118	7	0.578306
IR_st_n	32	27	84.375	4	34	23	67.6471	7	0.153636
PR_gl_n	11	10	90.9091	25	13	10	76.9231	28	0.596273
PR_st_n	11	9	81.8182	25	12	10	83.3333	29	1
pIGF1R_gl_c	29	11	37.931	7	30	15	50	11	0.434816
pIGF1R_gl_n	29	6	20.6897	7	30	7	23.3333	11	1
pIGF1R_st_c	29	2	6.89655	7	30	1	3.33333	11	0.611954
pIGF1R_st_n	28	12	42.8571	8	30	13	43.3333	11	1
a Total number of participants with information on BMI
b Total number evaluated for each stain
c Tissues were classified as positive if an Hscore, or % of cells staining positive × staining intensity, was ≥75 for ER or PR, or the Hscore was >20 for IGF1R, pIGF1R and IR.
d Missing information on staining
e P-value from Fisher's Exact test
ABBREVIATIONS: glandular cells (gl); stromal cells (st); cytoplasmic staining (c); nuclear staining (n)

## Sheet: IHC_by_diabetes
Table. Immunohistochemical staining according to history of diabetes in normal endometrial tissues (premenopausal only)
	No diabetes (N=74a)				Diabetes (N=3a)
Stain	Total, nb	Positivec, n	Positivec, %	Missingd, n	Total, nb	Positivec, n	Positivec, %	Missingd, n	P-valuee
ER_gl_n	57	32	56.1404	17	1	0	0	2	*Not calculated because minimum 5 per category are needed
ER_st_n	57	19	33.3333	17	1	0	0	2
IGF1R_gl_c	61	53	86.8852	13	1	1	100	2
IGF1R_gl_n	61	8	13.1148	13	1	1	100	2
IGF1R_st_c	61	15	24.5902	13	1	0	0	2
IGF1R_st_n	61	11	18.0328	13	1	0	0	2
IR_gl_c	65	38	58.4615	9	1	0	0	2
IR_gl_n	65	56	86.1538	9	1	1	100	2
IR_st_c	65	17	26.1538	9	1	0	0	2
IR_st_n	65	49	75.3846	9	1	1	100	2
PR_gl_n	24	20	83.3333	50	0	0	NA	3
PR_st_n	23	19	82.6087	51	0	0	NA	3
pIGF1R_gl_c	59	26	44.0678	15	0	0	NA	3
pIGF1R_gl_n	59	13	22.0339	15	0	0	NA	3
pIGF1R_st_c	59	3	5.08475	15	0	0	NA	3
pIGF1R_st_n	58	25	43.1034	16	0	0	NA	3
a Total number of participants with information on diabetes
b Total number evaluated for each stain
c Tissues were classified as positive if an Hscore, or % of cells staining positive × staining intensity, was ≥75 for ER or PR, or the Hscore was >20 for IGF1R, pIGF1R and IR.
d Missing information on staining
e P-value from Fisher's Exact test
ABBREVIATIONS: glandular cells (gl); stromal cells (st); cytoplasmic staining (c); nuclear staining (n)

## Sheet: IHC_by_eversmoke
Table. Immunohistochemical staining according to smoking status in normal endometrial tissues (premenopausal only)
	Never smoked (N=39a)				Former/current smoker (N=38a)
Stain	Total, nb	Positivec, n	Positivec, %	Missingd, n	Total, nb	Positivec, n	Positivec, %	Missingd, n	P-valuee
ER_gl_n	27	16	59.2593	12	31	16	51.6129	7	0.605109
ER_st_n	27	12	44.4444	12	31	7	22.5806	7	0.097285
IGF1R_gl_c	30	24	80	9	32	30	93.75	6	0.14108
IGF1R_gl_n	30	4	13.3333	9	32	5	15.625	6	1
IGF1R_st_c	30	7	23.3333	9	32	8	25	6	1
IGF1R_st_n	30	6	20	9	32	5	15.625	6	0.745927
IR_gl_c	32	17	53.125	7	34	21	61.7647	4	0.618895
IR_gl_n	32	27	84.375	7	34	30	88.2353	4	0.729668
IR_st_c	32	12	37.5	7	34	5	14.7059	4	0.0490335
IR_st_n	32	22	68.75	7	34	28	82.3529	4	0.255063
PR_gl_n	11	8	72.7273	28	13	12	92.3077	25	0.300207
PR_st_n	11	10	90.9091	28	12	9	75	26	0.590062
pIGF1R_gl_c	29	13	44.8276	10	30	13	43.3333	8	1
pIGF1R_gl_n	29	6	20.6897	10	30	7	23.3333	8	1
pIGF1R_st_c	29	2	6.89655	10	30	1	3.33333	8	0.611954
pIGF1R_st_n	29	12	41.3793	10	29	13	44.8276	9	1
a Total number of participants with information on smoking status
b Total number evaluated for each stain
c Tissues were classified as positive if an Hscore, or % of cells staining positive × staining intensity, was ≥75 for ER or PR, or the Hscore was >20 for IGF1R, pIGF1R and IR.
d Missing information on staining
e P-value from Fisher's Exact test
ABBREVIATIONS: glandular cells (gl); stromal cells (st); cytoplasmic staining (c); nuclear staining (n)

## Sheet: IHC_by_parous.nullip
Table. Immunohistochemical staining according to parity (parous vs. nulliparous) in normal endometrial tissues (premenopausal only)
	Nulliparous (N=10a)				Parous (N=67a)
Stain	Total, nb	Positivec, n	Positivec, %	Missingd, n	Total, nb	Positivec, n	Positivec, %	Missingd, n	P-valuee
ER_gl_n	8	5	62.5	2	50	27	54	17	0.719531
ER_st_n	8	5	62.5	2	50	14	28	17	0.0990911
IGF1R_gl_c	7	5	71.4286	3	55	49	89.0909	12	0.219762
IGF1R_gl_n	7	3	42.8571	3	55	6	10.9091	12	0.0563792
IGF1R_st_c	7	2	28.5714	3	55	13	23.6364	12	1
IGF1R_st_n	7	3	42.8571	3	55	8	14.5455	12	0.0990628
IR_gl_c	8	3	37.5	2	58	35	60.3448	9	0.268876
IR_gl_n	8	7	87.5	2	58	50	86.2069	9	1
IR_st_c	8	1	12.5	2	58	16	27.5862	9	0.668882
IR_st_n	8	4	50	2	58	46	79.3103	9	0.0896922
PR_gl_n	3	2	66.6667	7	21	18	85.7143	46	0.436759
PR_st_n	3	2	66.6667	7	20	17	85	47	0.452851
pIGF1R_gl_c	8	4	50	2	51	22	43.1373	16	0.721722
pIGF1R_gl_n	8	3	37.5	2	51	10	19.6078	16	0.35673
pIGF1R_st_c	8	2	25	2	51	1	1.96078	16	0.0456489
pIGF1R_st_n	8	3	37.5	2	50	22	44	17	1
a Total number of participants with information on parity
b Total number evaluated for each stain
c Tissues were classified as positive if an Hscore, or % of cells staining positive × staining intensity, was ≥75 for ER or PR, or the Hscore was >20 for IGF1R, pIGF1R and IR.
d Missing information on staining
e P-value from Fisher's Exact test
ABBREVIATIONS: glandular cells (gl); stromal cells (st); cytoplasmic staining (c); nuclear staining (n)

## Sheet: IHC_by_parity
Table. Immunohistochemical staining according to number of children (among parous women) in normal endometrial tissues (premenopausal only)
	1-2 children (N=43a)				>2 children (N=17a)
Stain	Total, nb	Positivec, n	Positivec, %	Missingd, n	Total, nb	Positivec, n	Positivec, %	Missingd, n	P-valuee
ER_gl_n	34	15	44.1176	9	11	9	81.8182	6	0.0402145
ER_st_n	34	9	26.4706	9	11	4	36.3636	6	0.70364
IGF1R_gl_c	36	30	83.3333	7	13	13	100	4	0.174937
IGF1R_gl_n	36	4	11.1111	7	13	1	7.69231	4	1
IGF1R_st_c	36	7	19.4444	7	13	2	15.3846	4	1
IGF1R_st_n	36	4	11.1111	7	13	1	7.69231	4	1
IR_gl_c	38	22	57.8947	5	14	9	64.2857	3	0.758009
IR_gl_n	38	33	86.8421	5	14	12	85.7143	3	1
IR_st_c	38	9	23.6842	5	14	3	21.4286	3	1
IR_st_n	38	31	81.5789	5	14	10	71.4286	3	0.45972
PR_gl_n	15	12	80	28	5	5	100	12	0.539474
PR_st_n	14	13	92.8571	29	5	3	60	12	0.154799
pIGF1R_gl_c	34	17	50	9	12	4	33.3333	5	0.501629
pIGF1R_gl_n	34	8	23.5294	9	12	2	16.6667	5	1
pIGF1R_st_c	34	1	2.94118	9	12	0	0	5	1
pIGF1R_st_n	34	17	50	9	11	5	45.4545	6	1
a Total number of participants with information on parity (among parous women with a full-term pregnancy).
b Total number evaluated for each stain
c Tissues were classified as positive if an Hscore, or % of cells staining positive × staining intensity, was ≥75 for ER or PR, or the Hscore was >20 for IGF1R, pIGF1R and IR.
d Missing information on staining
e P-value from Fisher's Exact test
ABBREVIATIONS: glandular cells (gl); stromal cells (st); cytoplasmic staining (c); nuclear staining (n)

## Sheet: IHC_by_ocuse
Table. Immunohistochemical staining according to OC use in normal endometrial tissues (premenopausal only)
	OC use, none/<1yr (N=20a)				OC use >1 yr (N=56a)
Stain	Total, nb	Positivec, n	Positivec, %	Missingd, n	Total, nb	Positivec, n	Positivec, %	Missingd, n	P-valuee
ER_gl_n	14	8	57.1429	6	43	24	55.814	13	1
ER_st_n	14	7	50	6	43	12	27.907	13	0.191557
IGF1R_gl_c	17	15	88.2353	3	44	39	88.6364	12	1
IGF1R_gl_n	17	4	23.5294	3	44	5	11.3636	12	0.24894
IGF1R_st_c	17	4	23.5294	3	44	11	25	12	1
IGF1R_st_n	17	3	17.6471	3	44	8	18.1818	12	1
IR_gl_c	18	9	50	2	47	28	59.5745	9	0.579408
IR_gl_n	18	16	88.8889	2	47	40	85.1064	9	1
IR_st_c	18	3	16.6667	2	47	13	27.6596	9	0.522998
IR_st_n	18	15	83.3333	2	47	34	72.3404	9	0.522998
PR_gl_n	8	6	75	12	16	14	87.5	40	0.578393
PR_st_n	8	8	100	12	15	11	73.3333	41	0.256917
pIGF1R_gl_c	16	6	37.5	4	42	19	45.2381	14	0.768145
pIGF1R_gl_n	16	3	18.75	4	42	9	21.4286	14	1
pIGF1R_st_c	16	0	0	4	42	3	7.14286	14	0.553539
pIGF1R_st_n	16	6	37.5	4	41	18	43.9024	15	0.769469
a Total number of participants with information on OC use
b Total number evaluated for each stain
c Tissues were classified as positive if an Hscore, or % of cells staining positive × staining intensity, was ≥75 for ER or PR, or the Hscore was >20 for IGF1R, pIGF1R and IR.
d Missing information on staining
e P-value from Fisher's Exact test
ABBREVIATIONS: glandular cells (gl); stromal cells (st); cytoplasmic staining (c); nuclear staining (n)

## Sheet: IHC_by_agemenarch
Table. Immunohistochemical staining according to age at menarche in normal endometrial tissues (premenopausal only)
	Age at menarche <12 years (N=21a)				Age at menarche ≥12 years (N=55a)
Stain	Total, nb	Positivec, n	Positivec, %	Missingd, n	Total, nb	Positivec, n	Positivec, %	Missingd, n	P-valuee
ER_gl_n	16	8	50	5	41	23	56.0976	14	0.770971
ER_st_n	16	3	18.75	5	41	16	39.0244	14	0.213735
IGF1R_gl_c	16	15	93.75	5	45	38	84.4444	10	0.668094
IGF1R_gl_n	16	3	18.75	5	45	6	13.3333	10	0.685986
IGF1R_st_c	16	5	31.25	5	45	10	22.2222	10	0.509786
IGF1R_st_n	16	2	12.5	5	45	9	20	10	0.711286
IR_gl_c	17	9	52.9412	4	48	28	58.3333	7	0.779197
IR_gl_n	17	13	76.4706	4	48	43	89.5833	7	0.225035
IR_st_c	17	5	29.4118	4	48	12	25	7	0.754179
IR_st_n	17	13	76.4706	4	48	36	75	7	1
PR_gl_n	8	7	87.5	13	15	12	80	40	1
PR_st_n	8	7	87.5	13	14	11	78.5714	41	1
pIGF1R_gl_c	15	5	33.3333	6	43	21	48.8372	12	0.373669
pIGF1R_gl_n	15	2	13.3333	6	43	11	25.5814	12	0.479608
pIGF1R_st_c	15	0	0	6	43	3	6.97674	12	0.561025
pIGF1R_st_n	14	6	42.8571	7	43	19	44.186	12	1
a Total number of participants with information on age at menarche
b Total number evaluated for each stain
c Tissues were classified as positive if an Hscore, or % of cells staining positive × staining intensity, was ≥75 for ER or PR, or the Hscore was >20 for IGF1R, pIGF1R and IR.
d Missing information on staining
e P-value from Fisher's Exact test
ABBREVIATIONS: glandular cells (gl); stromal cells (st); cytoplasmic staining (c); nuclear staining (n)

## Sheet: IHC_by_NSAID_use
Table. Immunohistochemical staining according to any NSAID use in normal endometrial tissues (Premenopausal only)
	No NSAID use (N=23a)				NSAID use: Yes (N=53a)
Stain	Total, nb	Positivec, n	Positivec, %	Missingd, n	Total, nb	Positivec, n	Positivec, %	Missingd, n	P-valuee
ER_gl_n	21	12	57.1429	2	37	20	54.0541	16	1
ER_st_n	21	8	38.0952	2	37	11	29.7297	16	0.568546
IGF1R_gl_c	21	18	85.7143	2	41	36	87.8049	12	1
IGF1R_gl_n	21	2	9.52381	2	41	7	17.0732	12	0.705214
IGF1R_st_c	21	3	14.2857	2	41	12	29.2683	12	0.227922
IGF1R_st_n	21	2	9.52381	2	41	9	21.9512	12	0.305232
IR_gl_c	22	10	45.4545	1	44	28	63.6364	9	0.192329
IR_gl_n	22	19	86.3636	1	44	38	86.3636	9	1
IR_st_c	22	3	13.6364	1	44	14	31.8182	9	0.142566
IR_st_n	22	17	77.2727	1	44	33	75	9	1
PR_gl_n	9	8	88.8889	14	15	12	80	38	1
PR_st_n	8	7	87.5	15	15	12	80	38	1
pIGF1R_gl_c	20	8	40	3	39	18	46.1538	14	0.78361
pIGF1R_gl_n	20	6	30	3	39	7	17.9487	14	0.331581
pIGF1R_st_c	20	0	0	3	39	3	7.69231	14	0.544126
pIGF1R_st_n	19	9	47.3684	4	39	16	41.0256	14	0.779033
a Total number of participants with information on NSAID use
b Total number evaluated for each stain
c Tissues were classified as positive if an Hscore, or % of cells staining positive × staining intensity, was ≥75 for ER or PR, or the Hscore was >20 for IGF1R, pIGF1R and IR.
d Missing information on staining
e P-value from Fisher's Exact test
ABBREVIATIONS: glandular cells (gl); stromal cells (st); cytoplasmic staining (c); nuclear staining (n)

## Sheet: IHC_by_NSAID_type
Table. Immunohistochemical staining according to NSAID type (among NSAID users) in normal endometrial tissues (premenopausal only)
	Non-aspirin NSAID use only (N=34a)				Aspirin use (N=17a)
Stain	Total, nb	Positivec, n	Positivec, %	Missingd, n	Total, nb	Positivec, n	Positivec, %	Missingd, n	P-valuee
ER_gl_n	24	11	45.8333	10	12	8	66.6667	5	0.301955
ER_st_n	24	7	29.1667	10	12	4	33.3333	5	1
IGF1R_gl_c	25	23	92	9	15	12	80	2	0.344613
IGF1R_gl_n	25	6	24	9	15	1	6.66667	2	0.223651
IGF1R_st_c	25	7	28	9	15	4	26.6667	2	1
IGF1R_st_n	25	6	24	9	15	3	20	2	1
IR_gl_c	28	19	67.8571	6	15	8	53.3333	2	0.509137
IR_gl_n	28	25	89.2857	6	15	12	80	2	0.647356
IR_st_c	28	10	35.7143	6	15	4	26.6667	2	0.73537
IR_st_n	28	23	82.1429	6	15	9	60	2	0.150387
PR_gl_n	10	8	80	24	5	4	80	12	1
PR_st_n	10	8	80	24	5	4	80	12	1
pIGF1R_gl_c	25	10	40	9	14	8	57.1429	3	0.337302
pIGF1R_gl_n	25	3	12	9	14	4	28.5714	3	0.225091
pIGF1R_st_c	25	2	8	9	14	1	7.14286	3	1
pIGF1R_st_n	25	9	36	9	14	7	50	3	0.503071
a Total number of participants with information on type of NSAID use (restricted to ever users of NSAIDs with information on NSAID type)
b Total number evaluated for each stain
c Tissues were classified as positive if an Hscore, or % of cells staining positive × staining intensity, was ≥75 for ER or PR, or the Hscore was >20 for IGF1R, pIGF1R and IR.
d Missing information on staining
e P-value from Fisher's Exact test
ABBREVIATIONS: glandular cells (gl); stromal cells (st); cytoplasmic staining (c); nuclear staining (n)

## Sheet: IHC_by_PTEN
Table. Immunohistochemical staining according to PTEN status in normal endometrial tissues (premenopausal only)
	PTEN wt (N=52a)				PTEN null (N=12a)
Stain	Total, nb	Positivec, n	Positivec, %	Missingd, n	Total, nb	Positivec, n	Positivec, %	Missingd, n	P-valuee
ER_gl_n	44	21	47.7273	8	8	8	100	4	0.00635511
ER_st_n	44	15	34.0909	8	8	4	50	4	0.442722
IGF1R_gl_c	48	43	89.5833	4	9	7	77.7778	3	0.303773
IGF1R_gl_n	48	9	18.75	4	9	0	0	3	0.327871
IGF1R_st_c	48	11	22.9167	4	9	3	33.3333	3	0.67405
IGF1R_st_n	48	10	20.8333	4	9	1	11.1111	3	0.672776
IR_gl_c	49	27	55.102	3	11	6	54.5455	1	1
IR_gl_n	49	43	87.7551	3	11	9	81.8182	1	0.630697
IR_st_c	49	11	22.449	3	11	5	45.4545	1	0.142791
IR_st_n	49	37	75.5102	3	11	8	72.7273	1	1
PR_gl_n	17	13	76.4706	35	3	3	100	9	1
PR_st_n	16	15	93.75	36	3	2	66.6667	9	0.298246
pIGF1R_gl_c	44	22	50	8	11	4	36.3636	1	0.510355
pIGF1R_gl_n	44	12	27.2727	8	11	1	9.09091	1	0.266
pIGF1R_st_c	44	2	4.54545	8	11	1	9.09091	1	0.495178
pIGF1R_st_n	43	20	46.5116	9	11	5	45.4545	1	1
a Total number of participants with information on PTEN status
b Total number evaluated for each stain
c Tissues were classified as positive if an Hscore, or % of cells staining positive × staining intensity, was ≥75 for ER or PR, or the Hscore was >20 for IGF1R, pIGF1R and IR.
d Missing information on staining
e P-value from Fisher's Exact test
ABBREVIATIONS: glandular cells (gl); stromal cells (st); cytoplasmic staining (c); nuclear staining (n); wild type (wt)

[truncated: 1 more sheets: IHC_by_mens_phase]
