# Supplementary material for: Insulin/IGF and sex hormone axes in human endometrium and associations with endometrial cancer risk factors
Source: Cancer Causes Control. 2016 Apr 28;27:737–48. doi: 10.1007/s10552-016-0751-4 (PMC4870288; doi:10.1007/s10552-016-0751-4)
Supplement: Supplementary file 3 — Supplementary material 3 (XLSX 37 kb) [file 10552_2016_751_MOESM3_ESM.xlsx]

## Sheet: IHC_by_BMI_median
Table. Immunohistochemical staining according to BMI (split at median, 28.3) in normal endometrial tissues (postmenopausal only)
	BMI <28.3 kg/m2 (N=12a)				BMI ≥28.3 kg/m2 (N=15a)
Stain	Total, nb	Positivec, n	Positivec, %	Missingd, n	Total, nb	Positivec, n	Positivec, %	Missingd, n	P-valuee
ER_gl_n	12	11	91.6667	0	15	13	86.6667	0	1
ER_st_n	12	9	75	0	15	10	66.6667	0	0.695652
IGF1R_gl_c	12	10	83.3333	0	14	11	78.5714	1	1
IGF1R_gl_n	12	9	75	0	14	8	57.1429	1	0.429108
IGF1R_st_c	12	1	8.33333	0	14	4	28.5714	1	0.330435
IGF1R_st_n	12	4	33.3333	0	14	6	42.8571	1	0.701494
IR_gl_c	12	9	75	0	14	14	100	1	0.0846154
IR_gl_n	12	10	83.3333	0	14	14	100	1	0.203077
IR_st_c	12	1	8.33333	0	14	1	7.14286	1	1
IR_st_n	12	7	58.3333	0	14	12	85.7143	1	0.190435
PR_gl_n	12	11	91.6667	0	14	13	92.8571	1	1
PR_st_n	12	9	75	0	14	11	78.5714	1	1
pIGF1R_gl_c	12	5	41.6667	0	12	6	50	3	1
pIGF1R_gl_n	12	3	25	0	12	6	50	3	0.400323
pIGF1R_st_c	12	0	0	0	12	1	8.33333	3	1
pIGF1R_st_n	12	0	0	0	12	3	25	3	0.217391
a Total number of participants with information on BMI
b Total number evaluated for each stain
c Tissues were classified as positive if an Hscore, or % of cells staining positive × staining intensity, was ≥75 for ER or PR, or the Hscore was >20 for IGF1R, pIGF1R and IR.
d Missing information on staining
e P-value from Fisher's Exact test
ABBREVIATIONS: glandular cells (gl); stromal cells (st); cytoplasmic staining (c); nuclear staining (n)

## Sheet: IHC_by_diabetes
Table. Immunohistochemical staining according to history of diabetes in normal endometrial tissues (postmenopausal only)
	No diabetes (N=21a)				Diabetes (N=7a)
Stain	Total, nb	Positivec, n	Positivec, %	Missingd, n	Total, nb	Positivec, n	Positivec, %	Missingd, n	P-valuee
ER_gl_n	21	18	85.7143	0	7	7	100	0	0.551282
ER_st_n	21	15	71.4286	0	7	5	71.4286	0	1
IGF1R_gl_c	20	16	80	1	7	7	100	0	0.545299
IGF1R_gl_n	20	11	55	1	7	6	85.7143	0	0.204013
IGF1R_st_c	20	5	25	1	7	1	14.2857	0	1
IGF1R_st_n	20	5	25	1	7	4	57.1429	0	0.175068
IR_gl_c	20	17	85	1	7	7	100	0	0.545299
IR_gl_n	20	18	90	1	7	7	100	0	1
IR_st_c	20	1	5	1	7	1	14.2857	0	0.458689
IR_st_n	20	13	65	1	7	6	85.7143	0	0.633364
PR_gl_n	20	18	90	1	7	7	100	0	1
PR_st_n	20	15	75	1	7	6	85.7143	0	1
pIGF1R_gl_c	18	5	27.7778	3	7	6	85.7143	0	0.0212815
pIGF1R_gl_n	18	5	27.7778	3	7	4	57.1429	0	0.20491
pIGF1R_st_c	18	1	5.55556	3	7	0	0	0	1
pIGF1R_st_n	18	1	5.55556	3	7	2	28.5714	0	0.179565
a Total number of participants with information on diabetes
b Total number evaluated for each stain
c Tissues were classified as positive if an Hscore, or % of cells staining positive × staining intensity, was ≥75 for ER or PR, or the Hscore was >20 for IGF1R, pIGF1R and IR.
d Missing information on staining
e P-value from Fisher's Exact test
ABBREVIATIONS: glandular cells (gl); stromal cells (st); cytoplasmic staining (c); nuclear staining (n)

## Sheet: IHC_by_eversmoke
Table. Immunohistochemical staining according to smoking status in normal endometrial tissues (postmenopausal only)
	Never smoked (N=22a)				Former/current smoker (N=7a)
Stain	Total, nb	Positivec, n	Positivec, %	Missingd, n	Total, nb	Positivec, n	Positivec, %	Missingd, n	P-valuee
ER_gl_n	22	19	86.3636	0	7	7	100	0	0.557471
ER_st_n	22	17	77.2727	0	7	4	57.1429	0	0.356806
IGF1R_gl_c	21	17	80.9524	1	7	6	85.7143	0	1
IGF1R_gl_n	21	14	66.6667	1	7	4	57.1429	0	0.674369
IGF1R_st_c	21	4	19.0476	1	7	2	28.5714	0	0.621906
IGF1R_st_n	21	8	38.0952	1	7	2	28.5714	0	1
IR_gl_c	21	18	85.7143	1	7	7	100	0	0.551282
IR_gl_n	21	19	90.4762	1	7	7	100	0	1
IR_st_c	21	2	9.52381	1	7	0	0	0	1
IR_st_n	21	15	71.4286	1	7	5	71.4286	0	1
PR_gl_n	22	20	90.9091	0	6	6	100	1	1
PR_st_n	22	18	81.8182	0	6	4	66.6667	1	0.580602
pIGF1R_gl_c	20	9	45	2	6	3	50	1	1
pIGF1R_gl_n	20	6	30	2	6	4	66.6667	1	0.162663
pIGF1R_st_c	20	1	5	2	6	0	0	1	1
pIGF1R_st_n	20	3	15	2	6	1	16.6667	1	1
a Total number of participants with information on smoking status
b Total number evaluated for each stain
c Tissues were classified as positive if an Hscore, or % of cells staining positive × staining intensity, was ≥75 for ER or PR, or the Hscore was >20 for IGF1R, pIGF1R and IR.
d Missing information on staining
e P-value from Fisher's Exact test
ABBREVIATIONS: glandular cells (gl); stromal cells (st); cytoplasmic staining (c); nuclear staining (n)

## Sheet: IHC_by_parous.nullip
Table. Immunohistochemical staining according to parity (parous vs. nulliparous) in normal endometrial tissues (postmenopausal only)
	Nulliparous (N=3a)				Parous (N=26a)
Stain	Total, nb	Positivec, n	Positivec, %	Missingd, n	Total, nb	Positivec, n	Positivec, %	Missingd, n	P-valuee
ER_gl_n	3	2	66.6667	0	26	24	92.3077	0
ER_st_n	3	2	66.6667	0	26	19	73.0769	0
IGF1R_gl_c	3	1	33.3333	0	25	22	88	1
IGF1R_gl_n	3	2	66.6667	0	25	16	64	1
IGF1R_st_c	3	0	0	0	25	6	24	1
IGF1R_st_n	3	1	33.3333	0	25	9	36	1
IR_gl_c	3	1	33.3333	0	25	24	96	1
IR_gl_n	3	1	33.3333	0	25	25	100	1
IR_st_c	3	0	0	0	25	2	8	1
IR_st_n	3	1	33.3333	0	25	19	76	1
PR_gl_n	3	2	66.6667	0	25	24	96	1
PR_st_n	3	2	66.6667	0	25	20	80	1
pIGF1R_gl_c	3	1	33.3333	0	23	11	47.8261	3
pIGF1R_gl_n	3	1	33.3333	0	23	9	39.1304	3
pIGF1R_st_c	3	0	0	0	23	1	4.34783	3
pIGF1R_st_n	3	1	33.3333	0	23	3	13.0435	3
a Total number of participants with information on parity
b Total number evaluated for each stain
c Tissues were classified as positive if an Hscore, or % of cells staining positive × staining intensity, was ≥75 for ER or PR, or the Hscore was >20 for IGF1R, pIGF1R and IR.
d Missing information on staining
e P-value not calculated because number of nulliparous women is too small.
ABBREVIATIONS: glandular cells (gl); stromal cells (st); cytoplasmic staining (c); nuclear staining (n)

## Sheet: IHC_by_parity
Table. Immunohistochemical staining according to number of children (among parous women) in normal endometrial tissues (postmenopausal only)
	1-2 children (N=13a)				>2 children (N=12a)
Stain	Total, nb	Positivec, n	Positivec, %	Missingd, n	Total, nb	Positivec, n	Positivec, %	Missingd, n	P-valuee
ER_gl_n	13	13	100	0	12	10	83.3333	0	0.22
ER_st_n	13	9	69.2308	0	12	9	75	0	1
IGF1R_gl_c	13	12	92.3077	0	11	9	81.8182	1	0.576087
IGF1R_gl_n	13	7	53.8462	0	11	9	81.8182	1	0.210796
IGF1R_st_c	13	4	30.7692	0	11	2	18.1818	1	0.649395
IGF1R_st_n	13	3	23.0769	0	11	6	54.5455	1	0.205983
IR_gl_c	13	12	92.3077	0	11	11	100	1	1
IR_gl_n	13	13	100	0	11	11	100	1	1
IR_st_c	13	1	7.69231	0	11	1	9.09091	1	1
IR_st_n	13	9	69.2308	0	11	9	81.8182	1	0.649395
PR_gl_n	12	12	100	1	12	11	91.6667	0	1
PR_st_n	12	9	75	1	12	10	83.3333	0	1
pIGF1R_gl_c	12	5	41.6667	1	10	6	60	2	0.669921
pIGF1R_gl_n	12	5	41.6667	1	10	4	40	2	1
pIGF1R_st_c	12	0	0	1	10	1	10	2	0.454545
pIGF1R_st_n	12	0	0	1	10	3	30	2	0.0779221
a Total number of participants with information on parity among parous women with a full-term pregnancy.
b Total number evaluated for each stain
c Tissues were classified as positive if an Hscore, or % of cells staining positive × staining intensity, was ≥75 for ER or PR, or the Hscore was >20 for IGF1R, pIGF1R and IR.
d Missing information on staining
e P-value from Fisher's Exact test
ABBREVIATIONS: glandular cells (gl); stromal cells (st); cytoplasmic staining (c); nuclear staining (n)

## Sheet: IHC_by_ocuse
Table. Immunohistochemical staining according to OC use in normal endometrial tissues (postmenopausal only)
	OC use, none/<1yr (N=15a)				OC use >1 yr (N=14a)
Stain	Total, nb	Positivec, n	Positivec, %	Missingd, n	Total, nb	Positivec, n	Positivec, %	Missingd, n	P-valuee
ER_gl_n	15	12	80	0	14	14	100	0	0.224138
ER_st_n	15	11	73.3333	0	14	10	71.4286	0	1
IGF1R_gl_c	15	12	80	0	13	11	84.6154	1	1
IGF1R_gl_n	15	7	46.6667	0	13	11	84.6154	1	0.0545712
IGF1R_st_c	15	4	26.6667	0	13	2	15.3846	1	0.654589
IGF1R_st_n	15	4	26.6667	0	13	6	46.1538	1	0.432799
IR_gl_c	15	12	80	0	13	13	100	1	0.22619
IR_gl_n	15	13	86.6667	0	13	13	100	1	0.484127
IR_st_c	15	1	6.66667	0	13	1	7.69231	1	1
IR_st_n	15	12	80	0	13	8	61.5385	1	0.409662
PR_gl_n	14	12	85.7143	1	14	14	100	0	0.481481
PR_st_n	14	11	78.5714	1	14	11	78.5714	0	1
pIGF1R_gl_c	13	4	30.7692	2	13	8	61.5385	1	0.237744
pIGF1R_gl_n	13	2	15.3846	2	13	8	61.5385	1	0.0414053
pIGF1R_st_c	13	0	0	2	13	1	7.69231	1	1
pIGF1R_st_n	13	1	7.69231	2	13	3	23.0769	1	0.593043
a Total number of participants with information on OC use
b Total number evaluated for each stain
c Tissues were classified as positive if an Hscore, or % of cells staining positive × staining intensity, was ≥75 for ER or PR, or the Hscore was >20 for IGF1R, pIGF1R and IR.
d Missing information on staining
e P-value from Fisher's Exact test
ABBREVIATIONS: glandular cells (gl); stromal cells (st); cytoplasmic staining (c); nuclear staining (n)

## Sheet: IHC_by_agemenarch
Table. Immunohistochemical staining according to age at menarche in normal endometrial tissues (postmenopausal only)
	Age at menarche <12 years (N=14a)				Age at menarche ≥12 years (N=15a)
Stain	Total, nb	Positivec, n	Positivec, %	Missingd, n	Total, nb	Positivec, n	Positivec, %	Missingd, n	P-valuee
ER_gl_n	14	13	92.8571	0	15	13	86.6667	0	1
ER_st_n	14	9	64.2857	0	15	12	80	0	0.426987
IGF1R_gl_c	14	12	85.7143	0	14	11	78.5714	1	1
IGF1R_gl_n	14	11	78.5714	0	14	7	50	1	0.236461
IGF1R_st_c	14	2	14.2857	0	14	4	28.5714	1	0.648309
IGF1R_st_n	14	5	35.7143	0	14	5	35.7143	1	1
IR_gl_c	14	12	85.7143	0	14	13	92.8571	1	1
IR_gl_n	14	13	92.8571	0	14	13	92.8571	1	1
IR_st_c	14	1	7.14286	0	14	1	7.14286	1	1
IR_st_n	14	8	57.1429	0	14	12	85.7143	1	0.208696
PR_gl_n	14	14	100	0	14	12	85.7143	1	0.481481
PR_st_n	14	10	71.4286	0	14	12	85.7143	1	0.648309
pIGF1R_gl_c	13	6	46.1538	1	13	6	46.1538	2	1
pIGF1R_gl_n	13	5	38.4615	1	13	5	38.4615	2	1
pIGF1R_st_c	13	0	0	1	13	1	7.69231	2	1
pIGF1R_st_n	13	1	7.69231	1	13	3	23.0769	2	0.593043
a Total number of participants with information on age at menarche
b Total number evaluated for each stain
c Tissues were classified as positive if an Hscore, or % of cells staining positive × staining intensity, was ≥75 for ER or PR, or the Hscore was >20 for IGF1R, pIGF1R and IR.
d Missing information on staining
e P-value from Fisher's Exact test
ABBREVIATIONS: glandular cells (gl); stromal cells (st); cytoplasmic staining (c); nuclear staining (n)

## Sheet: IHC_by_useNSAID
Table. Immunohistochemical staining according to any NSAID use in normal endometrial tissues (Postmenopausal only)
	NSAID use No (N=14a)				NSAID use Yes (N=13a)
Stain	Total, nb	Positivec, n	Positivec, %	Missingd, n	Total, nb	Positivec, n	Positivec, %	Missingd, n	P-valuee
ER_gl_n	14	12	85.7143	0	13	12	92.3077	0	1
ER_st_n	14	9	64.2857	0	13	10	76.9231	0	0.677617
IGF1R_gl_c	13	10	76.9231	1	13	12	92.3077	0	0.593043
IGF1R_gl_n	13	7	53.8462	1	13	10	76.9231	0	0.410984
IGF1R_st_c	13	2	15.3846	1	13	4	30.7692	0	0.64472
IGF1R_st_n	13	2	15.3846	1	13	7	53.8462	0	0.0968421
IR_gl_c	13	10	76.9231	1	13	13	100	0	0.22
IR_gl_n	13	11	84.6154	1	13	13	100	0	0.48
IR_st_c	13	0	0	1	13	2	15.3846	0	0.48
IR_st_n	13	6	46.1538	1	13	12	92.3077	0	0.0302059
PR_gl_n	13	11	84.6154	1	13	13	100	0	0.48
PR_st_n	13	7	53.8462	1	13	13	100	0	0.0149068
pIGF1R_gl_c	12	3	25	2	12	8	66.6667	1	0.0995327
pIGF1R_gl_n	12	4	33.3333	2	12	5	41.6667	1	1
pIGF1R_st_c	12	0	0	2	12	1	8.33333	1	1
pIGF1R_st_n	12	0	0	2	12	3	25	1	0.217391
a Total number of participants with information on NSAID use
b Total number evaluated for each stain
c Tissues were classified as positive if an Hscore, or % of cells staining positive × staining intensity, was ≥75 for ER or PR, or the Hscore was >20 for IGF1R, pIGF1R and IR.
d Missing information on staining
e P-value from Fisher's Exact test
ABBREVIATIONS: glandular cells (gl); stromal cells (st); cytoplasmic staining (c); nuclear staining (n)

## Sheet: IHC_by_NSAID_type
Table. Immunohistochemical staining according to type NSAID (among NSAID users) in normal endometrial tissues (Postmeno only)
	Non-aspirin NSAID use only (N=6a)				Aspirin NSAID use (N=6a)
Stain	Total, nb	Positivec, n	Positivec, %	Missingd, n	Total, nb	Positivec, n	Positivec, %	Missingd, n	P-valuee
ER_gl_n	6	5	83.3333	0	6	6	100	0	1
ER_st_n	6	4	66.6667	0	6	5	83.3333	0	1
IGF1R_gl_c	6	5	83.3333	0	6	6	100	0	1
IGF1R_gl_n	6	6	100	0	6	3	50	0	0.181818
IGF1R_st_c	6	1	16.6667	0	6	3	50	0	0.545455
IGF1R_st_n	6	5	83.3333	0	6	1	16.6667	0	0.0800866
IR_gl_c	6	6	100	0	6	6	100	0	1
IR_gl_n	6	6	100	0	6	6	100	0	1
IR_st_c	6	1	16.6667	0	6	1	16.6667	0	1
IR_st_n	6	6	100	0	6	5	83.3333	0	1
PR_gl_n	6	6	100	0	6	6	100	0	1
PR_st_n	6	6	100	0	6	6	100	0	1
pIGF1R_gl_c	5	4	80	1	6	3	50	0	0.545455
pIGF1R_gl_n	5	2	40	1	6	3	50	0	1
pIGF1R_st_c	5	1	20	1	6	0	0	0	0.454545
pIGF1R_st_n	5	1	20	1	6	2	33.3333	0	1
a Total number of participants with information on type of NSAID use (restricted to ever users with information on NSAID type)
b Total number evaluated for each stain
c Tissues were classified as positive if an Hscore, or % of cells staining positive × staining intensity, was ≥75 for ER or PR, or the Hscore was >20 for IGF1R, pIGF1R and IR.
d Missing information on staining
e P-value from Fisher's Exact test
ABBREVIATIONS: glandular cells (gl); stromal cells (st); cytoplasmic staining (c); nuclear staining (n)
