# Supplementary material for: Insulin/IGF and sex hormone axes in human endometrium and associations with endometrial cancer risk factors
Source: Cancer Causes Control. 2016 Apr 28;27:737–48. doi: 10.1007/s10552-016-0751-4 (PMC4870288; doi:10.1007/s10552-016-0751-4)
Supplement: Supplementary file 4 — Supplementary material 4 (XLSX 9 kb) [file 10552_2016_751_MOESM4_ESM.xlsx]

## Sheet: qPCR_premeno_prolif_vs_postmeno
Supplementary Table 5 QPCR analysis of normal endometrial tissues (BRTE and Einstein samples)a
	Premenopausal	Postmenopausal
	Proliferative phase only
	(N=14)	(N=27)
Gene	Median(Range)	Median(Range)	P-valueb
Score_IGF1	7035.5 (2772-35705)	2135 (453-9928)	2.49034e-07
Score_IGF2	9567.5 (2614-44605)	20868 (613-149006)	0.121305
Score_IGFBP1	43 (7-1108)	200 (26-11300)	0.000559183
Score_IGFBP3	17052 (2772-80059)	62396 (1563-269645)	0.00353831
aNumbers may not add up to total due to missing information for each risk factor
bP-value from Wilcoxon-Mann-Whitney test
